# Supplementary material for: Luminescent Hydrogel Based on Silver Nanocluster/Malic Acid and Its Composite Film for Highly Sensitive Detection of Fe3+
Source: Gels. 2021 Oct 31;7(4):192. doi: 10.3390/gels7040192 (PMC8628787; doi:10.3390/gels7040192)
Supplement: Supplementary file 1 [file gels-07-00192-s001.zip]

Archive with 1 entries (1 files):
- gels-1419311-supplementary.pdf
